# Supplementary material for: Fungal Biostarter Effect on the Quality of Dry-Aged Beef
Source: Foods. 2023 Mar 21;12(6):1330. doi: 10.3390/foods12061330 (PMC10048090; doi:10.3390/foods12061330)
Supplement: Supplementary file 1 [file foods-12-01330-s001.zip]

Archive with 1 entries (1 files):
- foods-2260619-supplementary.pdf
